# Supplementary material for: Unpicking the Secrets of African Swine Fever Viral Replication Sites
Source: Viruses. 2021 Jan 8;13(1):77. doi: 10.3390/v13010077 (PMC7827680; doi:10.3390/v13010077)
Supplement: Supplementary file 1 [file viruses-13-00077-s001.zip]

Archive with 5 entries (5 files):
- Supplemental data/Supplemental data_Aicher.docx
- Supplemental data/Video S1.mov
- Supplemental data/Video S2.mov
- Supplemental data/Video S3.mov
- Supplemental data/Video S4.mov
